# Supplementary material for: Predicting E. coli concentrations using limited qPCR deployments at Chicago beaches
Source: Water Res X. 2018 Dec 27;2:100016. doi: 10.1016/j.wroa.2018.100016 (PMC6549907; doi:10.1016/j.wroa.2018.100016)
Supplement: Supplementary data [file mmc1.xml]

<?xml version="1.0" encoding="utf-8" standalone="no"?>
<data>
  <datasets>
    <author>nicholas.lucius2@cityofchicago.org</author>
    <type>1</type>
  </datasets>
</data>
