# Supplementary material for: Predicting E. coli concentrations using limited qPCR deployments at Chicago beaches
Source: Water Res X. 2018 Dec 27;2:100016. doi: 10.1016/j.wroa.2018.100016 (PMC6549907; doi:10.1016/j.wroa.2018.100016)
Supplement: manuscript-predicting [file mmc2.zip]

Archive with 1 entries (1 files):
- wroa_100016_mmc2.tex
