# Supplementary material for: Predicting E. coli concentrations using limited qPCR deployments at Chicago beaches
Source: Water Res X. 2018 Dec 27;2:100016. doi: 10.1016/j.wroa.2018.100016 (PMC6549907; doi:10.1016/j.wroa.2018.100016)
Supplement: manuscript-predicting [file mmc2.zip › wroa_100016_mmc2.tex]

\documentclass[]{elsarticle} %review=doublespace preprint=single 5p=2 column
%%% Begin My package additions %%%%%%%%%%%%%%%%%%%
\usepackage[hyphens]{url}
\usepackage{lineno} % add
\providecommand{\tightlist}{%
  \setlength{\itemsep}{0pt}\setlength{\parskip}{0pt}}

\bibliographystyle{elsarticle-harv}
\biboptions{sort&compress} % For natbib
\usepackage{graphicx}
\usepackage{booktabs} % book-quality tables
%% Redefines the elsarticle footer
%\makeatletter
%\def\ps@pprintTitle{%
% \let\@oddhead\@empty
% \let\@evenhead\@empty
% \def\@oddfoot{\it \hfill\today}%
% \let\@evenfoot\@oddfoot}
%\makeatother

% A modified page layout
\textwidth 6.75in
\oddsidemargin -0.15in
\evensidemargin -0.15in
\textheight 9in
\topmargin -0.5in
%%%%%%%%%%%%%%%% end my additions to header

\usepackage[T1]{fontenc}
\usepackage{lmodern}
\usepackage{amssymb,amsmath}
\usepackage{ifxetex,ifluatex}
\usepackage{fixltx2e} % provides \textsubscript
% use upquote if available, for straight quotes in verbatim environments
\IfFileExists{upquote.sty}{\usepackage{upquote}}{}
\ifnum 0\ifxetex 1\fi\ifluatex 1\fi=0 % if pdftex
  \usepackage[utf8]{inputenc}
\else % if luatex or xelatex
  \usepackage{fontspec}
  \ifxetex
    \usepackage{xltxtra,xunicode}
  \fi
  \defaultfontfeatures{Mapping=tex-text,Scale=MatchLowercase}
  \newcommand{\euro}{€}
\fi
% use microtype if available
\IfFileExists{microtype.sty}{\usepackage{microtype}}{}
\usepackage{longtable}
\ifxetex
  \usepackage[setpagesize=false, % page size defined by xetex
              unicode=false, % unicode breaks when used with xetex
              xetex]{hyperref}
\else
  \usepackage[unicode=true]{hyperref}
\fi
\hypersetup{breaklinks=true,
            bookmarks=true,
            pdfauthor={},
            pdftitle={Predicting E. coli concentrations using limited qPCR deployments at Chicago beaches},
            colorlinks=true,
            urlcolor=blue,
            linkcolor=magenta,
            pdfborder={0 0 0}}
\urlstyle{same}  % don't use monospace font for urls
\setlength{\parindent}{0pt}
\setlength{\parskip}{6pt plus 2pt minus 1pt}
\setlength{\emergencystretch}{3em}  % prevent overfull lines
\setcounter{secnumdepth}{5}
\usepackage{setspace}
\linenumbers
% Pandoc toggle for numbering sections (defaults to be off)
% Pandoc header
\usepackage{setspace}
\linenumbers


\usepackage[nomarkers]{endfloat}

\begin{document}
\begin{frontmatter}

  \title{Predicting E. coli concentrations using limited qPCR deployments at
Chicago beaches}
    \author[City of Chicago]{Nick Lucius\corref{c1}}
   \ead{nicholas.lucius2@cityofchicago.org} 
   \cortext[c1]{Corresponding author}
    \author[Chi Hack Night]{Kevin Rose}
   \ead{kevin@maypark.com} 
  
    \author[DePaul-Stat]{Callin Osborn}
   \ead{callin620@gmail.com} 
  
    \author[Chi Hack Night]{Matt E Sweeney}
   \ead{mesweene@uic.edu} 
  
    \author[DePaul-CS]{Renel Chesak}
   \ead{rchesak1@gmail.com} 
  
    \author[Chi Hack Night]{Scott Beslow}
   \ead{scott.beslow@gmail.com} 
  
    \author[City of Chicago]{Tom Schenk Jr.}
   \ead{tom.schenk@cityofchicago.org} 
  
      \address[City of Chicago]{City of Chicago, 333 S State St., Suite 420, Chicago, IL 60604}
    \address[DePaul-Stat]{DePaul University, College of Science and Health, 1 E. Jackson, Chicago,
IL 60604}
    \address[DePaul-CS]{DePaul University, School of Computing, 243 S Wabash Ave., Chicago, IL
60604}
    \address[Chi Hack Night]{Chi Hack Night, 2543 N Spaulding Ave, Suite 2, Chicago, IL 60647}
  
  \begin{abstract}
  Culture-based methods to measure \emph{Escherichia coli} (\emph{E.
  coli}) are used by beach administrators to inform whether bacteria
  levels represent an elevated risk to swimmers. Since results take up to
  12 hours, statistical models are used to forecast bacteria levels in
  lieu of test results; however they underestimate days with elevated
  fecal indicator bacteria levels. Quantitative polymerase chain reaction
  (qPCR) tests return results within 3 hours but are 2 to 5 times more
  expensive than culture-based methods. This paper presents a prediction
  model which uses limited deployments of qPCR tested sites with
  inter-beach correlation to predict when bacteria will exceed acceptable
  thresholds. The model can be used to inform management decisions on when
  to warn residents or close beaches due to exposure to the bacteria.
  Using data from Chicago collected between 2006 and 2016, the model
  proposed in this paper increased sensitivity from 3.4 percent to 11.2
  percent--a 230 percent increase. We find that the correlation between
  beaches are substantial enough to provide higher levels of precision and
  sensitivity to predictive models. Thus, limited deployments of qPCR
  testing can be used to deliver better predictions for beach
  administrators at lower cost and less complexity.
  \end{abstract}
   \begin{keyword} random forest \sep \emph{Escherichia coli} \sep recreational water quality \sep fecal indicator bacteria \sep Chicago \sep \end{keyword}
 \end{frontmatter}

\pagebreak

Declarations of interest: none

\doublespacing

\section{Introduction}\label{introduction}

Swimming in recreational waters contaminated with high levels of fecal
indicator bacteria (FIB) is associated with higher incidence of
gastrointestinal (GI) illnesses (Prüss 1998). The risk of exposure is
associated with the amount of FIB measured in the water. A logarithmic
increase in average \emph{Enterococcus} was associated with a 1.4
increase in the odds ratio of contracting GI illness (Wade et al. 2006).
Evidence also suggests that children are more likely to contract GI
illnesses when exposed to the same contaminated water as adults (Wade et
al. 2008).

To prevent this, managers of recreational beaches use culture-based
methods to measure FIB levels. Sampling is typically conducted early in
the morning, but results take upward of 12 hours (Kinzelman et al.
2003). Between the time of sampling and subsequent results, beach
conditions will often change so the water sample is not relevant to
today's beach conditions (Whitman, Nevers, and Gerovac 1999; Boehm et
al. 2002). To get around this, researchers have developed statistical
models--dubbed ``nowcast'' models--to estimate FIB for the day based on
the previous day \emph{E. coli} levels and factors such as
precipitation, wind, and water conditions (Francy et al. 2013).

These models often incorrectly predict that beaches will not have
elevated FIB levels--known as Type II errors or ``false negatives''
(Nevers and Whitman 2011; Rabinovici et al. 2004; Boehm et al. 2002).
For instance in 2015, Chicago beaches had 200 events where FIB levels
were too high; however, only 14 (7 percent) of these ``beach days'' were
forecasted by an existing predictive model used by the Chicago Park
District. These models do have good overall fit, but elevated FIB levels
are statistically rare events and models often fail to predict
them--known as low ``sensitivity''.

Meanwhile, scientists have developed new methods which measure FIB
levels in water with substantially less delay. \emph{Enterococci}
quantitative polymerase chain reaction (qPCR) methods can determine FIB
levels within 3 to 4 hours and yield similar results as culture-based
methods (Haugland et al. 2005; Kinzelman et al. 2003). The rapid
turnaround lets managers determine warnings or closures based on tests
within the same day instead of relying on statistical models.

However, this approach has a drawback of cost and equipment
availability. qPCR testing can cost between 2 to 5 times more than
traditional culture-based methods (Bienkowski 2017). Thus, managers are
faced with a dilemma of choosing between expensive qPCR methods or
choosing slower culture-based methods and using predictive models to
produce swim advisories.

Both of these tests have thresholds for acceptable FIB levels. The
Environmental Protection Agency (EPA) publishes water quality criteria
in accordance with the Clean Water Act. The current EPA recreational
water quality criteria accepts culture-based or qPCR-based methods
(Environmental Protection Agency 2012). Acceptable levels for
culture-based methods of testing \emph{E. coli} should not exceed 235
CFU/100 ml while acceptable levels for qPCR testing of
\emph{enterococci} should not exceed 1,000 cell equivalents (CE)
(Byappanahalli et al. 2010). These rules can be leveraged to create a
new predictive model which mixes the short turn-around of qPCR with
statistical models to produce swim advisories.

In this study, we exploit the historical correlation between beaches to
estimate FIB readings. We also use limited \emph{enterococci} qPCR
results at specific beaches to predict elevated \emph{E. coli} levels at
other beaches using clustering algorithms and random forest regressions.
This hybrid approach allows limited deployment of qPCR equipment to
reduce overall costs and provides a higher quality statistical model.

We use 10 years of historical \emph{E. coli} measurements from 20
beaches in Chicago to create a model to forecast whether \emph{E. coli}
levels at a beach will be elevated.

\section{Material and Methods}\label{material-and-methods}

\subsection{Prior-day Nowcast Models}\label{prior-day-nowcast-models}

Timing is a crucial factor for monitoring FIB levels. We adopt the
typical shorthand to denote time periods by \(t\) to denote now;
\(t-1\), \(t-2\), \(t-n\) to denote last period, two periods ago, and
\emph{some} periods ago; and \(t+1\), \(t+2\), \(t+n\) to denote the
next period, two periods from now, and \emph{some} period in the future.
For the purposes of this paper, we often use \(t\) to denote
\emph{today}, \(t-1\) to denote \emph{yesterday}, and \(t+1\) to denote
\emph{tomorrow}.

The defining characteristic of prior-day nowcast models is using FIB
levels from the previous day (\(t-1\)) to predict bacteria levels for
the current day (\(t\)). Models will also incorporate covariates or
predictors to improve the accuracy of models, such as precipitation
(Ackerman and Weisberg 2003; Morrison et al. 2003), sunlight (Whitman et
al. 2004), wind (Smith et al. 1999; Olyphant and Whitman 2004), wave and
tidal levels (Le Fevre and Lewis 2003; Crowther, Kay, and Wyer 2001),
lake levels (Francy, Bertke, and Darner 2009), turbidity (Olyphant et
al. 2003), and density of humans and animals (Boehm et al. 2003; Reeves
et al. 2004).

These models rely on prior-day data since culture-based testing is not
available until upward of 12 hours after the samples were collected. The
prediction at beach \(x_i\) at time \(t\) is dependent on the prior
periods culture-based results, \(x_i^{t-1}\) and aforementioned
covariates, \(w_1, w_2, ..., w_j\). These models often take the form of

\[ x_i^t = f \left( x_i^{t-1}, w_1, w_2, ..., w_j \right) \]

where \(f(...)\) is a some function or algorithm that inputs raw data
and outputs a probability. For instance, the linear regression model is
typically
\(x_i^t = \beta_1 x_i^{t-1} + \beta_2 w_1 + \beta_3 w_2 + ... + \beta_j w_j\),
where \(\beta_j\) are the coefficients that weight the importance of
each input.

Various models are used to improve accuracy, such as log transformations
(Nevers and Whitman 2005), polynomial coefficients (Frick, Ge, and Zepp
2008), logistic regression, partial least squares (Hou, Rabinovici, and
Boehm 2006), generlized boosted regression modeling (Cyterski et al.
2014), random forest, and genetic algorithm approaches (Brooks et al.
2016). These classes of models often has the same structure of using FIB
levels from time \(t-1\)--the prior-day--and covariates from time \(t\)
to predict beaches at time \(t\).

Yet, the reliance on prior-day FIB levels are likely the source of
inaccuracy. The cause of elevated levels is unlikely to persist between
days (Morrison et al. 2003; Cheung, Chang, and Hung 1991; Brenniman,
Rosenberg, and Northrop 1981). Covariates can help determine when
conditions are optimal for bacteria growth, but are still imprecise.
Importantly, most statistical models are tuned to maximize overall
accuracy (e.g., high \(R^2\)), but elevated FIB levels are often rare
events. Thus, models frequently have low sensitivity; that is, the ratio
of accurately estimated elevated FIB levels over instances of actual
exceedences.

\subsection{Chicago Prior-day Nowcast
Model}\label{chicago-prior-day-nowcast-model}

Chicago Park District measures water quality of 20 beaches along 26
miles against Lake Michigan on Chicago's eastern shore shown in Figure
1. There is no single source of microbial contamination in Lake
Michigan; rather it is likely introduced by birds, land-based animals,
beaches, and people. The Chicago River is contiguous to Lake Michigan
but a lock limits water flowing into the lake. While the lock is
sometimes opened, it is generally less than once per year, and beaches
are immediately closed (Chicago Metropolitan Water Reclamation District
2016).

\begin{figure}

{\centering \includegraphics{predicting-e-coli-concentrations_files/figure-latex/beach_map-1} 

}

\caption{Map of Lake Michigan beaches in Chicago with results of k-means clustering.}\label{fig:beach_map}
\end{figure}

Beaches operate from Memorial Day weekend, which is just before the last
Monday in May, through Labor Day, which is the first Monday in September
-- approximately 122 days. As a result, there are approximately 2,440
``beach days,'' which each represent an observation in the model. If FIB
levels exceed the acceptable threshold for a given beach day, a public
advisory notice is issued, warning potential swimmers about the
heigtened risk.

Between 2011 and 2016, Chicago Park District placed hydrometeorological
sensors to automatically collect covariates on water and atmospheric
conditions. Buoys were installed at five Chicago beaches--Foster,
Montrose, Oak, 63rd Street, and Calumet--to collect turbidity, wave
height, wave period, water temperature, and depth of the sensor. Weather
stations were installed at three beaches--Foster, Oak, and 63rd
Street--and collected wind direction, wind speed, air temperature,
rainfall, solar radiation, relative humidity, and barometric pressure.
Data were collected from the hydrometeorological sensors between every 2
and 5 minutes from May through Setpember and aggregated.

Water samples were collected for culture-based testing each morning and
recorded, usually around noon. Sampling was done on weekdays; however,
weekend and holiday sampling was conducted if the prior readings were
elevated or if Chicago Park District determined the weekend was busy.
Between 2006 and 2016, only 3 percent of the samples were taken on
weekends.

Shively et al. (2016) used this data to build a prior-day nowcast model
which used the prior-day culture tests and same-day hydrometeorological
data to predict FIB levels at all beaches. The novel model leveraged the
sensors to automate the management process by providing estimates to
beach managers each weekday.

Predictions were obtained from a random forest model and the predictions
were published online for beach visitors. In 2015 and 2016, the overall
accuracy was 90 and 93 percent, respectively, and specificity (true
negative rate) was 98 and 99 percent. However, the sensitivity (true
positive rate) was only 7 and 11.9 percent for all Chicago beaches.

Beginning in 2015, Chicago Park District began to use limited qPCR
testing of \emph{enterococci} at 5 beaches. Data were collected but not
incorporated into the predictive model. During the summer of 2017, qPCR
testing was expanded to all 20 beaches and culture-based testing of
\emph{E. coli} was paused.

\subsection{Hybrid Nowcast Model}\label{hybrid-nowcast-model}

Whitman and Nevers (2008) observed that FIB levels at Chicago beaches
often correlated with nearby beaches on the same day, where extreme
highs and extreme lows were simultaneous for most beaches. Figure 2
shows the correlation of culture-based \emph{E. coli} measurements
between Chicago beaches from 2006 through 2017. The branches denote the
``nearest neighbor'' for each pair of beaches, a simple way to show
similar beaches. Beaches were not uniformally correlated. Some beaches
displayed strong clusters of correlation that exceed the correlation of
readings within the same beach between days.

\begin{figure}

{\centering \includegraphics{predicting-e-coli-concentrations_files/figure-latex/correlation_heatmap-1} 

}

\caption{Pearson correlation coefficient heat map of daily E. coli levels at Chicago beaches between 2006 and 2017. Each level of tree shows the nearest-neighbor correlation.}\label{fig:correlation_heatmap}
\end{figure}

We identified clusters of beaches that had correlated FIB levels. A
clustering algorithm, \(J\left( \dots \right)\), assigned beaches,
\(x_i\), to a cluster \(k\) based on correlation between historical
bacteria levels between 2006 and 2016:

\[ K = J \left( x_1^t, x_2^t, \dots, x_n^t \right) \] We selected one
beach, \(\hat{x}_i^t\), in each cluster to be the feature beach for
predicting bacteria levels for the remaining \(m\) beaches in the
cluster, \(x_i^t\). Thus, each cluster (\(k\)) had the following
membership: \(K_i: \{ \hat{x}_1^t, x_1^t, x_2^t, \dots, x_m^t \}\).

To generate the predictions, we formulated a model that limits
predictions to each cluster:

\[ x_{i \in k}^t = f \left( \hat{x}_{i \in k}^t \right) \] so the
feature beach \(\hat{x}_{i \in k}^t\), the \(i^\textrm{th}\) beach in
cluster \(k\) used data from time \(t\) to predict the remaining beaches
(\(x_{i \in k}^t\)) in the same cluster in the same time period.

This model leverages observations from the same time \(t\) to predict
FIB levels at the other beaches on the same day. The rapid results from
qPCR testing of \emph{enterococci} allows recreational beach managers to
observe beach readings at selected beaches, \(\hat{x}_{i \in k}^t\), to
predict culture-based \emph{E. coli} levels at other beaches. The
factors and conditions which led to elevated levels are captured and
preserved in the model to render predictions.

\subsection{Identifying Beach
Clusters}\label{identifying-beach-clusters}

We applied the above approach to Chicago's beach data. We used K-means
clustering algorithm to detect when beaches had similar movements.
First, there was an initial, random guess for which beaches belong in
clusters. The distance or error was then measured for all clusters.
Then, membership of clusters was slightly altered, and we calculated
whether the error had increased or decreased. This process was repeated
until the lowest measured error was obtained.

Mathematically:

\[ J(x_k, y_k) = \sum_{i=1}^{k} \sum_{x_i \in B_k} ||x_i - \mu_k||^2 \]

We chose to limit to 5 clusters (\(k = 5\)) because it aligned to the
number of qPCR testing sites by Chicago Park District starting in 2015.
K-means was applied to beaches based on latitude, longitude, total
\emph{E. coli} exceedances, and length of the longest breakwater. Each
of these variables was scaled and centered by calculating z-scores prior
to clustering.

Some beaches were removed from the clustering because they were
historical outliers for bacteria levels or had distinct physical
features. We removed beaches that have lengthy breakwaters since it has
an impact on bacteria levels at those beaches. We tested this hypothesis
by measuring the distance of the southernmost part of the beach to the
northeasternmost edge of the breakwater. The correlation between the
breakwater length and total bacteria exceedances between 2006 and 2017
was positive (\(r\) = 0.73). We removed 63rd Street, Rainbow, Montrose,
and Ohio, which have long breakwaters or a similar feature.

Likewise, our earlier analytical modeling showed that beaches with a
high frequency of high bacteria levels often confounded the model.
Calumet, which had high exceedances as well as a medium-sized
breakwater, was also removed from the analytical model. These 5 removed
beaches comprised two of the clusters from the initial K-means analysis.

The final list of beaches and their respective clusters are listed in
Table 1 and mapped in Figure 1.

\begin{longtable}[]{@{}llllll@{}}
\caption{Final results of K-means clustering. The \^{} denotes feature
beaches used to predict remaining beaches in the
cluster.}\tabularnewline
\toprule
\(k\) & Cluster 1 & Cluster 2 & Cluster 3 & Cluster 4 & Cluster
5\tabularnewline
\midrule
\endfirsthead
\toprule
\(k\) & Cluster 1 & Cluster 2 & Cluster 3 & Cluster 4 & Cluster
5\tabularnewline
\midrule
\endhead
\(\hat{x}\) & Foster\^{} & North Avenue\^{} & Leone\^{} & 31st\^{} &
South Shore\^{}\tabularnewline
\(x_{1 \in k}\) & Osterman & Oak Street & Juneway & 12th &
57th\tabularnewline
\(x_{2 \in k}\) & Albion & & Howard & 39th &\tabularnewline
\(x_{3 \in k}\) & & & Rogers & &\tabularnewline
\(x_{4 \in k}\) & & & Jarvis & &\tabularnewline
\bottomrule
\end{longtable}

Within each cluster, the beach with the most historical culture-based
\emph{E. coli} exceedances was selected to be the feature beach whose
\emph{enterococci} qPCR result would be input to the model. By rapid
testing the beaches with the most frequest exceedances, we captured an
added operational benefit of maximizing the number of correct
advisories. The remaining beaches were selected to be predicted by the
model.

\subsection{Predictors and Covariates}\label{predictors-and-covariates}

Previous literature has focused on using a variety of covariates to
predict \emph{E. coli} levels. We created and tested an analytical model
which relied on interbeach correlations and also used other variables
cited in previous literature to predict FIB in Lake Michigan. The model
resembled the model constructed in section 3 of the paper.

Ackerman and Weisberg (2003), Morrison et al. (2003) found that large
rainstorms increased FIB levels 2 to 5 days after the rain has ceased.
We collected data from the Dark Sky application programmer interface
(API) to understand forecasted rainfall for a day of water measurement
and also understand various historical measures of rainfall.

Likewise, the same data source was used to determine the amount of
sunlight the lake was exposed to at the beaches. Whitman et al. (2004)
found that increased sunlight inactivated \emph{E. coli} at a Chicago
beach, whereas cloudy days decreased \emph{E. coli}. Similar to
precipitation, Dark Sky data was used to measure forecasted cloud cover
as well as historical measurements of cloud cover preceding water
quality tests.

We included various measurements of wind since Smith et al. (1999) and
Olyphant and Whitman (2004) found that wind is a reliable predictor of
FIB levels. In particular, beaches downwind from point-pollution sources
or where FIB was active are more likely to experience elevated \emph{E.
coli} levels. We used the Dark Sky API to determine the wind direction
and intensity each day, as well has historical data preceeding a beach
sample.

Similarly, wave and tidal patterns seem to influence observed FIB
levels. Le Fevre and Lewis (2003) found that \emph{E. coli} levels could
be resuspended under tidal waves, allowing \emph{E. coli} to be observed
in locations only reached by waves or tidal levels. In a multivariate
model, Crowther, Kay, and Wyer (2001) showed that tidal levels affected
observed FIB levels. Unfortunately, our team did not have access to
suffucient historical data to determine tidal levels, but we
approximated their effect by using the lunar phase. Additionally, we
used the previous day's Lake Michigan water level and 3-day average
water level, as measured and obtained by the National Oceanic and
Atmospheric Administration (NOAA) at Calumet Harbor in Chicago.

Finally, researchers have found the human and animal activity at the
beaches can influence FIB levels. Animal activity, whether domesticated
pets or wildlife, may introduce fecal bacteria to the environment (Boehm
et al. 2003; Reeves et al. 2004). Likewise, human activity alongside
rain and runoff can introduce bacteria from the beaches into the water.
While Chicago Park District does not have frequent surveys of beach
visitors for each beach, we used indicators for weekday and weekend as
well as the Julian date to approximate activity at each beach.

Table 2 shows the covariates considered.

\begin{longtable}[t]{l}
\caption{\label{tab:table_hybrid_multivariate_model_variables}Variables used for multivariate Hybrid model}\\
\hline
Variables\\
\hline
\endfirsthead
\caption[]{Variables used for multivariate Hybrid model \textit{(continued)}}\\
\hline
Variables\\
\hline
\endhead
\multicolumn{1}{l}{\textbf{Precipitation}}\\
\hline
\hspace{1em}Forecast for today\\
\hline
\hspace{1em}Yesterday total rainfall\\
\hline
\hspace{1em}3 day total rainfall\\
\hline
\hspace{1em}Total rainfall total until 8am\\
\hline
\multicolumn{1}{l}{\textbf{Sunlight}}\\
\hline
\hspace{1em}Daily cloud cover forecast\\
\hline
\hspace{1em}Prior-day cloudiness\\
\hline
\hspace{1em}3-day total cloudiness\\
\hline
\hspace{1em}Length of daylight time in a day\\
\hline
\multicolumn{1}{l}{\textbf{Wind}}\\
\hline
\hspace{1em}Wind Direction\\
\hline
\hspace{1em}Wind Speed\\
\hline
\hspace{1em}1-day average wind speed\\
\hline
\hspace{1em}3-day average wind speed\\
\hline
\hspace{1em}Wind speed at 8am\\
\hline
\multicolumn{1}{l}{\textbf{Tidal Levels}}\\
\hline
\hspace{1em}Lunar phase\\
\hline
\multicolumn{1}{l}{\textbf{Lake Level}}\\
\hline
\hspace{1em}1-day lake level\\
\hline
\hspace{1em}3-day average lake level\\
\hline
\multicolumn{1}{l}{\textbf{Visitor Density}}\\
\hline
\hspace{1em}Indicator for weekday\\
\hline
\hspace{1em}Julian date\\
\hline
\end{longtable}

\subsection{Building the Predictive
Model}\label{building-the-predictive-model}

A random forest regression model was trained with the predicted beach's
name and 10 years of culture-based \emph{E. coli} test results for each
of the feature beaches. Variable importance for the random forest model
was assessed by calculating the percentage increase in mean squared
error (MSE) as a result of permuting the values for each variable
(Figure 3). The most important feature was the \emph{E. coli} level at
Leone Beach. In fact, the importance of each beach's \emph{E. coli}
level decreased as the beach location was further south. This is likely
due to the fact that more beaches on the north side (10) are being
predicted than on the south side (5) and due to the north-to-south
current of the lake.

\begin{figure}

{\centering \includegraphics{predicting-e-coli-concentrations_files/figure-latex/variable_importance-1} 

}

\caption{Variable importance of each factor when added to random forest model as measured by mean squared error}\label{fig:variable_importance}
\end{figure}

The name of the beach being predicted had the lowest importance. Without
this predictor, the predicted \emph{E. coli} for a specific day would be
the same for each beach. Indeed, because of the correlation that exists
between certain beaches, it is not surprising that beach identity would
rank last against the importance of \emph{E. coli} levels along the
whole lakefront. Still, permuting the beach name variable led to a 15.6
percent increase in the MSE.

The random forest regression model predicted \emph{E. coli} levels in
CFU/100ml units. These raw levels were transformed to a binary advisory
decision. Due to left censoring at 1 CFU/100ml and an abundance of low
\emph{E. coli} readings, a limit can be observed at the lower left
portion of a plot of residuals and fitted values.

As the number of trees in the random forest model grew, model error
decreased until around 400 trees. No performance benefit was observed
beyond 400 trees.

\subsection{Validation}\label{validation}

The model was tuned and validated using leave-one-year-out cross
validation, in which the validation set consisted of all the
observations in one year, and the training set consisted of all other
observations. The process was repeated until each year had been in the
validation set. The year 2016 was left out as a final validation set.

Historically, the Chicago prior-day model from 2015 through 2016 had a
false-positive rate of 1.8 percent for all beaches. That is, the model
falsely predicted elevated bacteria levels 1.8 percent of all beach days
over the course of the summer--typically 30 beach-days per season. We
chose to align the parameters of our model to this historical
false-positive rate. As Figure 4 shows, we could have increased the
number of times we correctly predicted elevated FIB levels, but it would
come at a cost of also increasing the number unnecessary warnings to
beach-goers.

Figure 4 shows the receiver operating characteristic (ROC), which shows
the trade-off between increasing the number of days with true
predictions versus days with falsely identified elevated levels. By
constraining the model to only have a 1.8 percent false-positive rate,
the true positive rate is forecasted to be 22 percent.

\begin{figure}

{\centering \includegraphics{predicting-e-coli-concentrations_files/figure-latex/ROC-1} 

}

\caption{Receiver Operating Characteristic (ROC) for Hybrid Model and Prior-day Model. Dashed line shows historical false positive rate for prior-day model in Chicago.}\label{fig:ROC}
\end{figure}

A threshold was chosen to transform the model prediction to a binary
outcome. To keep the model's false positive rate (FPR) near 1.8 percent,
the threshold within each year that corresponded to a 1.8 percent was
noted, and the mean threshold was then used to generate predictions for
the holdout validation set.

\section{Results and Discussion}\label{results-and-discussion}

To correctly assess the accuracy of the model, we needed to use
out-of-sample predictions. As can happen with machine learning, it is
possible that the accuracy of the model was caused by the analysts
tuning the model to fit existing data and accompanying noise. Fitting
existing data too well can lead to the model failing to accurately
predict when encountering new data. Pilot analytical models were created
using historical data from 2015 and 2016, using the modeling concept
described in Section 2. Pilot models were live tested at Chicago beaches
in 2017 on newly collected data.

In summer 2017, the pilot analytical model went live with some
limitations imposed by available data. The model inputs were
\emph{enterococci} qPCR test results for Calumet, Rainbow, South Shore,
63rd Street, and Montrose, and the predicted beaches were the other 15
regularly tested beaches. The model was trained using results from the
qPCR pilot for 2015 and 2016, and predicted the culture-based \emph{E.
coli} levels for the predicted beach on the same day. An application was
developed and deployed which regularly checked Chicago's public data
portal for qPCR results for the feature beaches. Every day during the
summer, once all the qPCR results were posted, the application
automatically ran the model and uploaded the predictions on the public
data portal within five minutes.

Beginning on Friday, May 26, water samples were collected by the Chicago
Park District and qPCR testing was completed by the University of
Illinois at Chicago. Those results were then posted to the City of
Chicago Data Portal--typically around noon (City of Chicago 2016b).
About 5 minutes later, we posted the predictions based on our model to
the Data Portal (City of Chicago 2016a). The last predictions and
samples were conducted on September 4th. While qPCR data were available
for all beaches, we ignored any qPCR reading except for the 5 beaches
used as model inputs.

Both predictions and samples were collected each day during the week.
This process was different from prior years where samples were usually
collected only during weekdays and non-holidays, except when levels had
been elevated on the previous Friday or it was suspected to be a busy
weekend on the beaches.

To translate the predicted \emph{E. coli} level to an advisory decision,
beaches that were forecasted to exceed 381 CFU/100ml were predicted to
have a swim advisory due to FIB. Even though this threshold exceeds
Environmental Protection Agency (EPA) requirements, that threshold was
empircally shown to be the best correlate to actual exceedances using
EPA standards. Subsequent lab testing and swim advisories due to FIB
were issued only if FIB exceeded EPA standards.

Over the summer of 2017, we compared predictions to the results from the
actual qPCR \emph{enterococci} test results (City of Chicago 2016c) and
calculated several standard measurements to evaluate the performance of
the model. We specifically compared the predictions at the 15 beaches
where the hybrid modeling was used to formulate predictions, not on all
20 beaches because some were not predicted, but were inputs for
predictions at other beaches.

\subsection{Results}\label{results}

Table 3 shows the hybrid analytical model had a sensitivity (true
positive rate) of 11.2 percent for the predicted beaches compared to an
average of 3.4 percent at the same beaches in 2015 and 2016. That is,
the hybrid model increased the true positive rate by 230 percent over
the historical average. Additionally, these beaches have typically not
been predicted as well as the other beaches -- the same prior model that
averaged 3.4 percent for the 15 predicted beaches averaged 9.5 percent
for all 20 beaches. The precision of the model--the portion of predicted
high FIB that were accurate compared to all predicted FIB beach
days--also grew from 17 to 27 percent--a 59 percent increase. However,
the false positive rate was slightly higher at 2 percent during 2017
compared to our 1.8 percent target.

Area Under Curve (AUC) is a measure that shows the trade-off between the
true positive rate and false positive rate for the model. The AUC for
the hybrid model is 0.753, which is higher than the prior-day model that
was around 0.64 in 2015 and 2016. A higher AUC does indicate the model
has improved the ability to estimate beaches with elevated bacteria
levels without raising a disproportionate number of false positives.

The Matthews Correlation Coefficient (MCC) provides an approximation for
the goodness-of-fit for predictors. Like other correlation coefficients,
it ranges between +1 (perfect prediction of elevated FIB levels) to -1
(complete disagreement). Unlike AUC, it accounts for all four
classification outcomes: true positives, true negatives, false
positives, and false negatives. The MCC for the hybrid model was
substantially higher at 0.142 compared to 0.052 and 0.036, respectively,
for 2016 and 2015. It is another indication in the relatively improved
model performance compared to prior-day modeling.

We also compared performance to a model that combines interbeach
correlation with predictors for precipitation, sunlight, wind, proxies
for human density, and tidal and lake levels discussed in section 2.6.
The performance of the multivariate hybrid model was similar to the
hybrid model without other predictors. AUC for the multivate hybrid
model was 0.738, 0.015 lower. The MCC for the multivarite model was
substantially lower for the multivariate model at 0.044. Key metrics for
sensitivity, 6 percent, and precision, 12 percent, were lower than the
hybrid-only model. This indicated that our predictors only provided
marginal improvements to the precision of the predictions, where most of
the predictive power is provided by the interbeach correlation.

\begin{figure}

{\centering \includegraphics{predicting-e-coli-concentrations_files/figure-latex/pilot_results-1} 

}

\caption{Comparison of the 2017 hybrid pilot to existing prior-day model for "true positive rates" (sensitivity) and "false positive rates" (type I error)}\label{fig:pilot_results}
\end{figure}

Accuracy of the hybrid nowcast model was in line with the previous
performance of the Chicago prior-day nowcast model. Since most days do
not have elevated \emph{E. coli} levels, the increase in sensitivity
(true positive rate) did not make a major impact on overall accuracy,
which remained around 93 percent.

\begin{longtable}[]{@{}lrrrrrr@{}}
\caption{Comparing Specificity, Sensitivity, Accuracy, Area Under Curve
(AUC), and Matthews Correlation Coefficient (MCC) between Hybrid,
Multivariate, and Prior-day Nowcast models for the 15 pilot
beaches.}\tabularnewline
\toprule
Model & Specificity & Sensitivity & Precision & Accuracy & AUC &
MCC\tabularnewline
\midrule
\endfirsthead
\toprule
Model & Specificity & Sensitivity & Precision & Accuracy & AUC &
MCC\tabularnewline
\midrule
\endhead
2017 Hybrid & 0.980 & 0.112 & 0.273 & 0.926 & 0.753 &
0.142\tabularnewline
2017 Multivariate & 0.971 & 0.060 & 0.125 & 0.912 & 0.738 &
0.044\tabularnewline
2016 Prior-day & 0.988 & 0.037 & 0.167 & 0.930 & 0.644 &
0.052\tabularnewline
2015 Prior-day & 0.984 & 0.032 & 0.176 & 0.892 & 0.655 &
0.036\tabularnewline
\bottomrule
\end{longtable}

\subsection{Discussion}\label{discussion}

Attempts in prior literature to forecast FIB levels in beaches have used
essentially the same functional form (Nevers and Whitman 2005; Frick,
Ge, and Zepp 2008; Hou, Rabinovici, and Boehm 2006). Lab data on FIB
from the previous day are combined with hydrometeorological and other
predictors to predict whether FIB levels will exceed the suggested
thresholds (Ackerman and Weisberg 2003; Whitman et al. 2004; Smith et
al. 1999). Recent innovations, such as hydrometeorological sensors
(Shively et al. 2016), have enabled novel ways to collect the predictors
leading to improved accuracy and reduced latency. Likewise, more
sophisticated algorithms, such as machine learning and genetic
algorithms (Cyterski et al. 2014; Brooks et al. 2016), have been used to
improve performance by allowing for more complex interactions between
predictors. Yet, the concept of these models still predominately relies
on prior-day laboratory results, which we've dubbed the ``prior-day
nowcast model''. Evidence suggests that the contributors to high FIB
levels do not persist from day-to-day (Morrison et al. 2003; Cheung,
Chang, and Hung 1991; Brenniman, Rosenberg, and Northrop 1981), which
can explain why many attempts to predict FIB levels in beaches have not
sustained high levels of accuracy.

Previous research has found that FIB levels in Chicago's beaches are
highly correlated and rarely encounter consecutive days of elevated FIB
levels (Whitman and Nevers 2008). At the same time, qPCR testing has
become more widely used, but is still expensive (Bienkowski 2017).
Because qPCR testing provides immediate results, we proposed the hybrid
nowcast model to use limited qPCR data from selected beaches to predict
FIB levels in other beaches by exploiting correlations between beaches.
The hybrid nowcast model removes the dependency on day-old FIB
information commonly used in other models. This approach more closely
resembles a ``missing data'' problem, where we are attempting to
``fill-in'' the missing values (beaches without qPCR testing). For beach
networks that are highly correlated, like Chicago's, hybrid nowcasting
was able to increase model sensitivity 230 percent without increasing
the rate of false positives. When a beach was predicted to have an
elevated level, it was 59.2 percent less likely to have been a ``false
positive'' (type I error). The increase in correct predictions, however,
was not induced by simply raising more erroneous warnings (type II
errors) as those only increased two-tenths of a percent.

In terms of impact on beachgoers, the hybrid model resulted in 90
correct advisories while there were 71 incorrect advisories. In 2016,
the Chicago prior-day nowcast model issued 12 correct advisories while
issuing 184 incorrect advisories. Likewise in 2015, the prior-day model
issued 14 correct advisories versus 184 incorrect advisories. The
difference in performance was likely due to the use of qPCR to obtain
FIB levels on the same day. Since Chicago beaches rarely encounter
consecutive days of elevated FIB levels, prior-day readings do not
accurately predict elevated levels on the next day. The factors that
cause FIB levels to grow rarely persist between days as few beaches have
consecutive days of beach warnings. However, elevated FIB levels portend
ideal conditions for FIB in other beaches on the same day.

We explored the addition of other predictors and covariates, but it did
not increase the model performance over the model only using interbeach
correlation. Information and predictive-power provided by covariates
have already been captured by the qPCR testing conducted at other
beaches. For instance, while rainfall can approximate the conditions for
FIB growth, the variation of FIB levels at other beaches is a better
predictor since it is reliant on actual beach conditions. The temporal
linkage between observations for ideal FIB conditions and actual FIB
growth has been hard to demonstrate in a large ecosystem like Lake
Michigan. Meanwhile, the interbeach correlations seem to provide a
better signal that ideal conditions already exist.

Nothwithstanding, we also realize our hydrometeorological data is based
on third-party sources instead of active sensors in the water which may
be more accurate and stronger predictors. Chicago beaches do have
hydrometeorological sensors in place, but those data are only available
for a couple of years. Our measurements for visitor density are very
loose approximations based on available data, but does not mirror the
methodology used in studies that have shown the relationship between
human activity and FIB levels. These could be improved in the future and
may provide better capability for prediction.

Although Chicago was able to deploy qPCR testing at all 20 beaches, the
cost and complexity of qPCR equipment limits widescale deployment.
Moreover, we removed four beaches from this model because of physical
characteristics, such as long breakwaters, that prevented them from
being clustered with other beaches; one beach was removed due to
frequently high readings; and we used 5 beaches to predict culture-based
\emph{E. coli} levels. As a result, 10 total beaches would need to
undergo \emph{enterococci} qPCR testing and 10 beaches would be able to
forgo any testing. Of the 10 undergoing qPCR testing, 5 would be tested
to estimate FIB levels for 10 other beaches and the other 5 would need
qPCR testing since they have distinct geographies, breakwaters, or other
unique physical characteristics.

The hybrid model used predictor beaches that were more prone to elevated
FIB levels than all other beaches in each cluster: Foster, North Avenue,
Leone, 31st, and South Shore. Moreover, we removed Calumet from the
model since it frequently had elevated levels. Beach monitors could
levarage a similar strategy of deploying qPCR testing to frequently
contaminated beaches and relying on statistical models for the remaining
beaches. This will naturally improve model performance since beaches
which comprise the mode number of issues will be accurately measured,
leading to more accurate beach warnings, and limits expensive equipment
needed for rapid testing.

While this paper showed a 230 percent increase in sensitivity, the
ability to predict elevated FIB levels is still relatively low. One
method to improve sensitivity without increasing AUC is increasing the
rate of false positives. This method certainly would be an inconvenience
for beachgoers, but also increase the chance of warning beachgoers of
elevated FIB. However, there are a lack of guidelines or studies on
acceptable levels of false positives. Our target rate was determined
based on the average false positive rate for prior years. It may be
worthwhile to incorrectly predict additional beach warnings if it deters
exposure to FIB, especially for children or those with weak immune
systems. Research on predicting elevated FIB can be guided by further
research on the economic impact of incorrectly providing warnings when
none were warranted. That analysis can help this strand of research
determine a target for an appropriate level of false negatives.

\section{Conclusions}\label{conclusions}

\begin{itemize}
\tightlist
\item
  Hybrid nowcast modeling preserves information from the current day,
  instead of test data from the prior day.
\item
  The modeling technique allows for limited deployments of the costly
  qPCR testing equipment.
\item
  Sensitivity of predicting elevated FIB levels increased from 3.4
  percent to 11.2 percent--a 230 percent increase--while reducing false
  positive rates by 59.2 percent and maintaining similar rate for false
  negatives.
\end{itemize}

\section{Acknowledgements}\label{acknowledgements}

We are indebted to Chicago Park District staff, especially Cathy
Breitenbach and Carol Kim, who provided incredible guidance and feedback
while taking time to work with the research team. Meredith Nevers
graciously provided the research team with her considerable expertise.
We are grateful for Chi Hack Night which provided a forum for the
volunteers to contribute to this project, in particular, we thank Forest
Gregg who helped spur this project. We appreciate Jonathan Levy's work
to publish the necessary data to make it available to the research team
and the public and Sean Thornton's helpful comments and edits on early
drafts. The University of Illinois at Chicago's School of Public Health
diligently completed all water testing in a timely matter. Finally, we
wish to thank the attendees of State of Lake Michigan conference in 2017
for their comments and feedback.

This research did not receive any specific grants from funding agencies
in the public, commercial, or not-for-profit sectors.

\pagebreak

\appendix

\section{Supplementary Materials}\label{supplementary-materials}

Raw data from beach reading and historical forecasts generated by the
hybrid nowcast model and past swim advisories are available on the City
of Chicago Data Portal (City of Chicago 2016b; City of Chicago 2016c;
City of Chicago 2016a) and updated during the beach season. The
statistical model developed and described in this paper is also
available online and is open source (Lucius et al. 2018). Finally, the
code used to develop this paper is entirely reproducable, meaning all
code and formula to generate figures and tables are reviewable.

\pagebreak

\begin{figure}

{\centering \includegraphics{predicting-e-coli-concentrations_files/figure-latex/residual_vs_fitted-1} 

}

\caption{Plot of the log of raw fitted values versus residuals from the random forest model.}\label{fig:residual_vs_fitted}
\end{figure}

\pagebreak

\begin{figure}

{\centering \includegraphics{predicting-e-coli-concentrations_files/figure-latex/model_trees-1} 

}

\caption{Model performance measured by mean squared error (MSR) as the number of trees grow within the random forest model.}\label{fig:model_trees}
\end{figure}

\pagebreak

\newpage

\section*{References}\label{references}
\addcontentsline{toc}{section}{References}

\hypertarget{refs}{}
\hypertarget{ref-ackerman_relationship_2003}{}
Ackerman, Drew, and Stephen B. Weisberg. 2003. ``Relationship Between
Rainfall and Beach Bacterial Concentrations on Santa Monica Bay
Beaches.'' \emph{Journal of Water and Health} 1 (2): 85--89.

\hypertarget{ref-bienkowski_dna_nodate}{}
Bienkowski, Brian. 2017. ``DNA Tests Offer Quicker Results for Beach
Bacteria.'' \emph{Scientific American}. Accessed September 21.
\url{https://www.scientificamerican.com/article/dna-tests-offer-quicker-results-for-beach-bacteria/}.

\hypertarget{ref-boehm_decadal_2002}{}
Boehm, A. B., S. B. Grant, J. H. Kim, S. L. Mowbray, C. D. McGee, C. D.
Clark, D. M. Foley, and D. E. Wellman. 2002. ``Decadal and Shorter
Period Variability of Surf Zone Water Quality at Huntington Beach,
California.'' \emph{Environmental Science \& Technology} 36 (18):
3885--92.
doi:\href{https://doi.org/10.1021/es020524u}{10.1021/es020524u}.

\hypertarget{ref-boehm_tiered_2003}{}
Boehm, Alexandria B., Jed A. Fuhrman, Robert D. Mrše, and Stanley B.
Grant. 2003. ``Tiered Approach for Identification of a Human Fecal
Pollution Source at a Recreational Beach: Case Study at Avalon Bay,
Catalina Island, California.'' \emph{Environmental Science \&
Technology} 37 (4): 673--80.
doi:\href{https://doi.org/10.1021/es025934x}{10.1021/es025934x}.

\hypertarget{ref-brenniman_microbial_1981}{}
Brenniman, G R, S H Rosenberg, and R L Northrop. 1981. ``Microbial
Sampling Variables and Recreational Water Quality Standards.''
\emph{American Journal of Public Health} 71 (3): 283--89.
doi:\href{https://doi.org/10.2105/AJPH.71.3.283}{10.2105/AJPH.71.3.283}.

\hypertarget{ref-brooks_predicting_2016}{}
Brooks, Wesley, Steven Corsi, Michael Fienen, and Rebecca Carvin. 2016.
``Predicting Recreational Water Quality Advisories: A Comparison of
Statistical Methods.'' \emph{Environmental Modelling \& Software} 76
(February): 81--94.
doi:\href{https://doi.org/10.1016/j.envsoft.2015.10.012}{10.1016/j.envsoft.2015.10.012}.

\hypertarget{ref-byappanahalli_linking_2010}{}
Byappanahalli, Muruleedhara N., Richard L. Whitman, Dawn A. Shively, and
Meredith B. Nevers. 2010. ``Linking Non-Culturable (qPCR) and Culturable
Enterococci Densities with Hydrometeorological Conditions.''
\emph{Science of the Total Environment} 408 (16): 3096--3101.
doi:\href{https://doi.org/10.1016/j.scitotenv.2010.04.051}{10.1016/j.scitotenv.2010.04.051}.

\hypertarget{ref-cheung_variations_1991}{}
Cheung, W. H., K. C. Chang, and R. P. Hung. 1991. ``Variations in
Microbial Indicator Densities in Beach Waters and Health-Related
Assessment of Bathing Water Quality.'' \emph{Epidemiology and Infection}
106 (2): 329--44.
\url{https://www.ncbi.nlm.nih.gov/pmc/articles/PMC2272006/}.

\hypertarget{ref-chicago_metropolitan_water_reclamation_district_reversals_2016}{}
Chicago Metropolitan Water Reclamation District. 2016. ``Reversals to
Lake Michigan: 1985 to 2015.'' \emph{Harvard Dataverse}.
doi:\href{https://doi.org/10.7910/DVN/POEVFH}{10.7910/DVN/POEVFH}.

\hypertarget{ref-city_of_chicago_beach_2016-2}{}
City of Chicago. 2016a. ``Beach E. Coli Predictions.'' \emph{Beach E.
Coli Predictions City of Chicago Data Portal}.
\url{https://data.cityofchicago.org/d/xvsz-3xcj}.

\hypertarget{ref-city_of_chicago_beach_2016}{}
---------. 2016b. ``Beach Lab Data.'' \emph{Beach Lab Data City of
Chicago Data Portal}. \url{https://data.cityofchicago.org/d/2ivx-z93u}.

\hypertarget{ref-city_of_chicago_beach_2016-1}{}
---------. 2016c. ``Beach Swim Advisories.'' \emph{Beach Swim Advisories
City of Chicago Data Portal}.
\url{https://data.cityofchicago.org/d/t62e-8nvc}.

\hypertarget{ref-crowther_relationships_2001}{}
Crowther, John, David Kay, and Mark D. Wyer. 2001. ``Relationships
Between Microbial Water Quality and Environmental Conditions in Coastal
Recreational Waters: The Fylde Coast, UK.'' \emph{Water Research} 35
(17): 4029--38.
doi:\href{https://doi.org/10.1016/S0043-1354(01)00123-3}{10.1016/S0043-1354(01)00123-3}.

\hypertarget{ref-cyterski_virtual_2014}{}
Cyterski, Mike, Wesley Brooks, Mike Galvin, Kurt Wolfe, Rebecca Carvin,
Tonia Roddick, Mike Fienen, and Steve Corsi. 2014. ``Virtual Beach
3.0.4: User's Guide.'' Athens, Georgia: Center for Exposure Assessment
Models, US Environmental Protection Agency.
\url{https://www.epa.gov/sites/production/files/2015-02/documents/vb3_manual_3.0.4.pdf}.

\hypertarget{ref-environmental_protection_agency_recreational_2012}{}
Environmental Protection Agency. 2012. ``Recreational Water Quality
Criteria.'' 820-F-12-058. Washington D.C.: Environmental Protection
Agency, Office of Water.

\hypertarget{ref-francy_testing_2009}{}
Francy, Donna S., Erin E. Bertke, and Robert A. Darner. 2009. ``Testing
and Refining the Ohio Nowcast at Two Lake Erie Beaches-2008.'' USGS
Open-File Report 2009--1066. Reston, VA: U.S. Geological Survey.
\url{https://pubs.usgs.gov/of/2009/1066/}.

\hypertarget{ref-francy_developing_2013}{}
Francy, Donna S., Amie M.G. Brady, Rebecca B. Carvin, Steven R. Corsi,
Lori M. Fuller, John H. Harrison, Brett A. Hayhurst, et al. 2013.
``Developing and Implementing the Use of Predictive Models for
Estimating Water Quality at Great Lakes Beaches.'' USGS Numbered Series
2013-5166. Reston, VA: U.S. Geological Survey.
\url{http://pubs.er.usgs.gov/publication/sir20135166}.

\hypertarget{ref-frick_nowcasting_2008}{}
Frick, Walter E., Zhongfu Ge, and Richard G. Zepp. 2008. ``Nowcasting
and Forecasting Concentrations of Biological Contaminants at Beaches: A
Feasibility and Case Study.'' \emph{Environmental Science \& Technology}
42 (13): 4818--24.
doi:\href{https://doi.org/10.1021/es703185p}{10.1021/es703185p}.

\hypertarget{ref-haugland_comparison_2005}{}
Haugland, Richard A., Shawn C. Siefring, Larry J. Wymer, Kristen P.
Brenner, and Alfred P. Dufour. 2005. ``Comparison of Enterococcus
Measurements in Freshwater at Two Recreational Beaches by Quantitative
Polymerase Chain Reaction and Membrane Filter Culture Analysis.''
\emph{Water Research} 39 (4): 559--68.
doi:\href{https://doi.org/10.1016/j.watres.2004.11.011}{10.1016/j.watres.2004.11.011}.

\hypertarget{ref-hou_enterococci_2006}{}
Hou, Deyi, Sharyl J. M. Rabinovici, and Alexandria B. Boehm. 2006.
``Enterococci Predictions from Partial Least Squares Regression Models
in Conjunction with a Single-Sample Standard Improve the Efficacy of
Beach Management Advisories.'' \emph{Environmental Science \&
Technology} 40 (6): 1737--43.
doi:\href{https://doi.org/10.1021/es0515250}{10.1021/es0515250}.

\hypertarget{ref-kinzelman_enterococci_2003}{}
Kinzelman, Julie, Clement Ng, Emma Jackson, Stephen Gradus, and Robert
Bagley. 2003. ``Enterococci as Indicators of Lake Michigan Recreational
Water Quality: Comparison of Two Methodologies and Their Impacts on
Public Health Regulatory Events.'' \emph{Applied and Environmental
Microbiology} 69 (1): 92--96.
doi:\href{https://doi.org/10.1128/AEM.69.1.92-96.2003}{10.1128/AEM.69.1.92-96.2003}.

\hypertarget{ref-le_fevre_role_2003}{}
Le Fevre, N. M., and G. D. Lewis. 2003. ``The Role of Resuspension in
Enterococci Distribution in Water at an Urban Beach.'' \emph{Water
Science and Technology: A Journal of the International Association on
Water Pollution Research} 47 (3): 205--10.

\hypertarget{ref-lucius_chicagoux2fclear-water:_2018}{}
Lucius, Nick, Kevin Rose, Callin Osborn, Rebecca Jones, Matt E. Sweeney,
Melissa McNeill, Chris Prokop, et al. 2018. ``Chicago/Clear-Water:
V1.1.0.'' \emph{Zenodo}, January.
doi:\href{https://doi.org/10.5281/zenodo.1145910}{10.5281/zenodo.1145910}.

\hypertarget{ref-morrison_receiver_2003}{}
Morrison, Ann Michelle, Kelly Coughlin, James P. Shine, Brent A. Coull,
and Andrea C. Rex. 2003. ``Receiver Operating Characteristic Curve
Analysis of Beach Water Quality Indicator Variables.'' \emph{Applied and
Environmental Microbiology} 69 (11): 6405--11.
doi:\href{https://doi.org/10.1128/AEM.69.11.6405-6411.2003}{10.1128/AEM.69.11.6405-6411.2003}.

\hypertarget{ref-nevers_nowcast_2005}{}
Nevers, Meredith B., and Richard L. Whitman. 2005. ``Nowcast Modeling of
Escherichia Coli Concentrations at Multiple Urban Beaches of Southern
Lake Michigan.'' \emph{Water Research} 39 (20): 5250--60.
doi:\href{https://doi.org/10.1016/j.watres.2005.10.012}{10.1016/j.watres.2005.10.012}.

\hypertarget{ref-nevers_efficacy_2011}{}
---------. 2011. ``Efficacy of Monitoring and Empirical Predictive
Modeling at Improving Public Health Protection at Chicago Beaches.''
\emph{Water Research} 45 (4): 1659--68.
doi:\href{https://doi.org/10.1016/j.watres.2010.12.010}{10.1016/j.watres.2010.12.010}.

\hypertarget{ref-olyphant_elements_2004}{}
Olyphant, Greg A., and Richard L. Whitman. 2004. ``Elements of a
Predictive Model for Determining Beach Closures on a Real Time Basis:
The Case of 63rd Street Beach Chicago.'' \emph{Environmental Monitoring
and Assessment} 98 (1-3): 175--90.

\hypertarget{ref-olyphant_characterization_2003}{}
Olyphant, Greg A., Judith Thomas, Richard L. Whitman, and Denver Harper.
2003. ``Characterization and Statistical Modeling of Bacterial
(Escherichia Coli) Outflows from Watersheds That Discharge into Southern
Lake Michigan.'' \emph{Environmental Monitoring and Assessment} 81
(1-3): 289--300.

\hypertarget{ref-pruss_review_1998}{}
Prüss, Annette. 1998. ``Review of Epidemiological Studies on Health
Effects from Exposure to Recreational Water.'' \emph{International
Journal of Epidemiology} 27 (1): 1--9.
doi:\href{https://doi.org/10.1093/ije/27.1.1}{10.1093/ije/27.1.1}.

\hypertarget{ref-rabinovici_economic_2004}{}
Rabinovici, Sharyl J. M., Richard L. Bernknopf, Anne M. Wein, Don L.
Coursey, and Richard L. Whitman. 2004. ``Economic and Health Risk
Trade-Offs of Swim Closures at a Lake Michigan Beach.''
\emph{Environmental Science \& Technology} 38 (10): 2737--45.
doi:\href{https://doi.org/10.1021/es034905z}{10.1021/es034905z}.

\hypertarget{ref-reeves_scaling_2004}{}
Reeves, Ryan L., Stanley B. Grant, Robert D. Mrse, Carmen M. Copil
Oancea, Brett F. Sanders, and Alexandria B. Boehm. 2004. ``Scaling and
Management of Fecal Indicator Bacteria in Runoff from a Coastal Urban
Watershed in Southern California.'' \emph{Environmental Science \&
Technology} 38 (9): 2637--48.
doi:\href{https://doi.org/10.1021/es034797g}{10.1021/es034797g}.

\hypertarget{ref-shively_prototypic_2016}{}
Shively, Dawn A., Meredith B. Nevers, Cathy Breitenbach, Mantha S.
Phanikumar, Kasia Przybyla-Kelly, Ashley M. Spoljaric, and Richard L.
Whitman. 2016. ``Prototypic Automated Continuous Recreational Water
Quality Monitoring of Nine Chicago Beaches.'' \emph{Journal of
Environmental Management} 166 (January): 285--93.
doi:\href{https://doi.org/10.1016/j.jenvman.2015.10.011}{10.1016/j.jenvman.2015.10.011}.

\hypertarget{ref-smith_effect_1999}{}
Smith, P., C. Carroll, B. Wilkins, P. Johnson, S. N. Gabhainn, and L. P.
Smith. 1999. ``The Effect of Wind Speed and Direction on the
Distribution of Sewage-Associated Bacteria.'' \emph{Letters in Applied
Microbiology} 28 (3): 184--88.

\hypertarget{ref-wade_high_2008}{}
Wade, Timothy J., Rebecca L. Calderon, Kristen P. Brenner, Elizabeth
Sams, Michael Beach, Richard Haugland, Larry Wymer, and Alfred P.
Dufour. 2008. ``High Sensitivity of Children to Swimming-Associated
Gastrointestinal Illness: Results Using a Rapid Assay of Recreational
Water Quality.'' \emph{Epidemiology} 19 (3): 375--83.
doi:\href{https://doi.org/10.1097/EDE.0b013e318169cc87}{10.1097/EDE.0b013e318169cc87}.

\hypertarget{ref-wade_rapidly_2006}{}
Wade, Timothy J., Rebecca L. Calderon, Elizabeth Sams, Michael Beach,
Kristen P. Brenner, Ann H. Williams, and Alfred P. Dufour. 2006.
``Rapidly Measured Indicators of Recreational Water Quality Are
Predictive of Swimming-Associated Gastrointestinal Illness.''
\emph{Environmental Health Perspectives} 114 (1): 24--28.
doi:\href{https://doi.org/10.1289/ehp.8273}{10.1289/ehp.8273}.

\hypertarget{ref-whitman_summer_2008}{}
Whitman, Richard L., and Meredith B. Nevers. 2008. ``Summer E. Coli
Patterns and Responses Along 23 Chicago Beaches.'' \emph{Environmental
Science \& Technology} 42 (24): 9217--24.

\hypertarget{ref-whitman_solar_2004}{}
Whitman, Richard L., Meredith B. Nevers, Ginger C. Korinek, and
Muruleedhara N. Byappanahalli. 2004. ``Solar and Temporal Effects on
Escherichia Coli Concentration at a Lake Michigan Swimming Beach.''
\emph{Applied and Environmental Microbiology} 70 (7): 4276--85.
doi:\href{https://doi.org/10.1128/AEM.70.7.4276-4285.2004}{10.1128/AEM.70.7.4276-4285.2004}.

\hypertarget{ref-whitman_interaction_1999}{}
Whitman, Richard L., Meredith Becker Nevers, and Paul J. Gerovac. 1999.
``Interaction of Ambient Conditions and Fecal Coliform Bacteria in
Southern Lake Michigan Beach Waters: Monitoring Program Implications.''
\emph{Natural Areas Journal} 19 (2): 5.
\url{http://pubs.er.usgs.gov/publication/1000927}.

\end{document}
